# Supplementary material for: Long-term outcomes after coronary artery bypass surgery in patients with rheumatoid arthritis
Source: Ann Med. 2021 Aug 31;53(1):1512–9. doi: 10.1080/07853890.2021.1969591 (PMC8409967; doi:10.1080/07853890.2021.1969591)
Supplement: Supplemental Material [file IANN_A_1969591_SM3549.zip]

Archive with 3 entries (3 files):
- Supplemental files/Suppl_Table_1_CABG_RA_Malmberg.docx
- Supplemental files/Suppl_Table_2_CABG_RA_Malmberg.docx
- Supplemental files/Suppl_Table_3_CABG_RA_7_21_rev_AnnMed.docx
